# Supplementary material for: Predicting COVID-19 cases with unknown homogeneous or heterogeneous resistance to infectivity
Source: PLoS One. 2021 Jul 15;16(7):e0254313. doi: 10.1371/journal.pone.0254313 (PMC8282037; doi:10.1371/journal.pone.0254313)
Supplement: S1 Text — https://wwwnc.cdc.gov/eid. (TXT) [file pone.0254313.s001.txt]

Emerging Infectious Diseases June 2020: 26 (6): 1257-1265. https://wwwnc.cdc.gov/eid.
